# Supplementary material for: Acid-dependent beta-lactam resistance in Klebsiella pneumoniae is mediated by paralogous class B PBPs and the class A PBP, PBP1b
Source: mBio. 2026 May 11;17(6):e00092-26. doi: 10.1128/mbio.00092-26 (PMC13251458; doi:10.1128/mbio.00092-26)
Supplement: Supplemental Tables — Tables S1 and S2. [file mbio.00092-26-s0002.xlsx]

## Sheet: Supplemental table 1
			pH 4.8			pH 5.5			pH 6.8			pH 7.5			pH 8.2
			Avg	Median	Std	Avg	Median	Std	Avg	Median	Std	Avg	Median	Std	Avg	Median	Std
		Ampicillin	104.167	78.125	36.8285	78.125	78.125	0	19.5312	19.5312	0	19.5312	19.5312	0	26.0417	19.5312	9.20712
		Carbenicillin	333.333	250	117.851	375	375	125	125	125	0	125	125	0	416.667	500	117.851
		Cefsulodin	375	375	0	375	375	0	187.5	187.5	0	187.5	187.5	0	750	750	0
		Doripenem	0.362723	0.390625	0.0683451	0.292969	0.292969	0.0976562	0.0976562	0.0976562	0.0422864	0.0813802	0.0976562	0.0230178	0.195312	0.195312	0
		Meropenem	0.195312	0.195312	0	0.195312	0.195312	0	0.0732422	0.0732422	0.0244141	0.0488281	0.0488281	0	0.16276	0.195312	0.0460356
		Aztreonam	3.125	3.125	0	0.390625	0.390625	0	0.136719	0.0976562	0.0478416	0.130208	0.0976562	0.0460356	0.16276	0.195312	0.0460356
		Cephalexin	250	250	0	31.25	31.25	0	3.62723	3.90625	0.683451	3.90625	3.90625	0	7.8125	7.8125	0
		Pipericillin	25	25	0	12.5	12.5	0	5.20833	6.25	1.47314	5.20833	6.25	1.47314	3.125	3.125	0
		MICs for TOP52 in LB that correspond to Figure 1. Data represents biological replicates n=2-8.

## Sheet: Supplemental table 2
	Artificial Urine						Artificial Urine + Amino acids
	pH 4.8			pH 6.8			pH 4.8			pH 6.8
	Mean MIC	Median MIC	St. Dev.	Mean MIC	Median MIC	St. Dev.	Mean MIC	Median MIC	St. Dev.	Mean MIC	Median MIC	St. Dev.
Ampicillin	2500	2500	0	78.125	78.125	0	312.5	312.5	0	29.2969	29.2969	9.76562
Doripenem	0.390625	0.390625	0	0.390625	0.390625	0	0.390625	0.390625	0	0.195312	0.195312	0
Meropenem	0.195312	0.195312	0	0.195312	0.195312	0	0.390625	0.390625	0	0.0488281	0.0488281	0
Cephalexin	>250	>250	ND	7.8125	7.8125	0	>250	>250	ND	7.8125	7.8125	0
MIC values for TOP52 in AU and AU+AA- corresponds to data in Sfig 2. Data represent n=2-4 biological replicates.
