# Supplementary material for: Acid-dependent beta-lactam resistance in Klebsiella pneumoniae is mediated by paralogous class B PBPs and the class A PBP, PBP1b
Source: mBio. 2026 May 11;17(6):e00092-26. doi: 10.1128/mbio.00092-26 (PMC13251458; doi:10.1128/mbio.00092-26)
Supplement: Table S8 — Primer sequences used in this study. [file mbio.00092-26-s0006.xlsx]

## Sheet: Supplementary Table 8
	Primer pair	Usage	Fwd primer seq (5' - 3')	Rvs primer seq (5' - 3')
	PP_28	Generate blaSHV-1 KO fragment	gcctttatcggccctcactcaaggatgtattgtggttatggtgtaggctggagctgcttc	tgctacgagccggataacgcgcgcggccaccgccgggttacatatgaatatcctccttag
	PP_27	Confirm size of blaSHV-1 locus	atttgtcgcttctttactcg	gtgctacgagccggataac
	PP_51F/PP_30R	Generate mrdA2 KO fragment	cgttggcttttccagtgattcaggtgatgtaccgctaatggtgtaggctggagctgcttc	actatgaacgatgcgcctgcggaataagtcctgtcgcttacatatgaatatcctccttag
	PP_29	Confirm size of mrdA2 locus	acgatccctctaacatgctg	cgatgggacaaataaccaattac
	PP_59	Generate mrcA KO fragment	ataaactgcccaaataaaactaaatgggaaaacaccggtggtgtaggctggagctgcttc	agcagcaataaaaaagcgcccgcaggcgctttttttgtcacatatgaatatcctccttag
	PP_58	Confirm size of mrcA locus	ggctatatcaatgcacctgg	cgtccacgctaagcagca
	PP_70	Generate mrcB KO fragment	atcaggcctttgcgcctgaacgttgcggagaaaaagcatggtgtaggctggagctgcttc	tactttcgtattaaggggtctggtcgtgcggtcaaaatcacatatgaatatcctccttag
	PP_56	Confirm size of mrcB locus	ttgagagatttcttcttcctctg	cggtcgaaggctgaatt
	PP_82_1	Generate pbpC KO fragment	aggagcggccagcggtccgctcaccgtgacgccgtaaatggtgtaggctggagctgcttc	ttgaaaacacaaaccgccaacaacaaatttaccctggttatatgaatatcctccttag
	PP_82	Confirm size of pbpC locus	agcatatcgagttccgcg	cgattgtatggcctggcg
	PP_105	Generate ftsI2 KO fragment	ctgttaaatcagttggttgcaaaacaatgccggagctatggtgtaggctggagctgcttc	gcgaaagtgtagcgctattcgcccctgcagaccactgttacatatgaatatcctccttag
	PP_106	Confirm size of ftsI2 locus	gttaagtggttcaacgagtc	ggtgttgctgaaagggc
	PP_64	Generate dacA KO fragment	cttttttaactccatcacggatgccgttgttctgaccatggtgtaggctggagctgcttc	tatggggatggaaatcacactttcaagtgttcgatttttacatatgaatatcctccttag
	PP_65	Confirm size of dacA locus	aatgtcggatgctggcc	gggcgggagttatcaggttac
	PP_60	Generate dacD KO fragment	aaaggacggcggatctgtaaatctagaggatatgccgttggtgtaggctggagctgcttc	cgaaaaaaaaccgcctgcaaagaggcggttggcgtggttacatatgaatatcctccttag
	PP_61	Confirm size of dacD locus	ccctgatatgaaacgcgaag	gagtcgccaccacactg
	PP_115	Used to create pSDB8 via IVA recombineering - backbone linearization	agccaagcttgcatgcctgc	gtaatcatggtcatagctg
	PP_114	Used to create pSDB8 via IVA recombineering - Amplification of ftsI2 with backbone homology regions added	tatgaccatgattacatggtgctaaagaaa	gcatgcaagcttggcttacagcgccggccc
	PP_111	Used to Confirm presence of insert into pRDC3backbone	ttgtgtggaattgtgagcgg	Catcagagcagattgtactgag
	PP_119	Generate lpoB KO fragment	cacgtcgatccatcacaagaaaatatcgttgtacagaaataaggattattgcgacggatggtgtaggctggagctgcttc	cagcacctttacctgaccagattatctcaccggtttgcaccatatgaatatcctccttag
	PP_121	Confirm size of lpoB locus	CAATATCCTGGGGGCGCATA	CGTCGCGCGTTAGCTTATTG
	PP_146	Generate ompR KO fragment	cactgactattgcagtgaacctttgggagtacaaacaatggtgtaggctggagctgcttc	ctgcgcggcgaaaagcgcacgcgtttcatgccttagaacccatatgaatatcctccttag
	PP_148	Used to Confirm size of ompR locus	cctgctgttaaatatgctttg	ggatacccacatcctcgat
	Table S8. Primer sequences used in this study.
